# Supplementary material for: Clarifying the taxonomy of some cryptic blennies (Blenniidae) in their native and introduced range
Source: Sci Rep. 2022 Jun 9;12:9514. doi: 10.1038/s41598-022-12580-z (PMC9184548; doi:10.1038/s41598-022-12580-z)
Supplement: Supplementary file 2 — Supplementary Information 2. [file 41598_2022_12580_MOESM2_ESM.xlsx]

## Sheet: Records
Table S1. Records of introductions of Blenniidae species, including native distribution, date of record, locations, likely introduction vectors, and sources. Information based on references herein and the Web sources: FishBase, GBIF, VerNet, and FIshNet2.
Species	Native distribution	Date	Location	Vector*	Sources (References)
Hypleurochilus pseudoaequipinnis Bath 1994	Western Atlantic: Caribbean Sea; Eastern Atlantic: islands of the Gulf of Guinea	1971 - 2014	Panama: Miraflores Locks, Tropical Western Pacific Ocean	TC	McCosker & Dawson (1975); Carlton (1985); Robertson & Allen (2015)
Hypsoblennius invemar Smith-Vaniz & Acero 1980	Southern Caribbean Sea	1979 - 2016	Southern and Northern Gulf of Mexico	OR	Schofield (2021); Robertson et al. (2016)
		1992 - 2018	Florida	OR, L	Schofield (2021)
		1997 - 2017	Southern Brazil	OR, L	Hostin-Silva et al. (2002); Rangel & Guimaraes (2010); Spier et al. (2018)
Lupinoblennius vinctus (Poey 1867)	Western Central Atlantic: southern Florida (USA), the Antilles, and Mexico to Venezuela	1967 - 2014	Panama: Miraflores Locks, Tropical Western Pacific Ocean	TC	McCosker & Dawson (1975); Carlton (1985); Robertson & Allen (2015)
Omobranchus anolius (Valenciennes 1836)	Western Pacific: eastern Australia, from the Gulf of Carpentaria to Spencer Gulf, South Australia	2013	Auckland, New Zealand	BW, SF	Francis et al. (2004)
Omobranchus elongatus (Peters 1855)	Indo-West Pacific: Tanzania and Mozambique to New Guinea, north to the Ryukyu Islands	1951	Hawaii	BW, SF	Walford & Wicklund (1973)
		1992	Guam		Eldredge (1994)
Omobranchus ferox (Herre 1927)	Indo-West Pacific: South Africa and India to Australia, north to Taiwan,	1975	Hawaii	BW, SF	Yamamoto & Tagawa (2000)
	throughout the East Indian region	1998	continental waters from the United States of America		Bartley (2006)
Omobranchus obliquus (Garman 1903)	Indo-West Pacific: Andaman Sea east to Samoa and Tonga, south to New Caledonia, north to Japan	Unknown	Hawaii	BW, SF	Myers (1991)
			Kiribati
Parablennius pilicornis (Cuvier, 1829)	Eastern Atlantic: Spain and Portugal to Möwe Bay, Namibia; Southwest Atlantic: Brazil and Patagonia, Argentina; Western Indian Ocean: Natal to Knysna in South Africa	1967	Marocco, Mediterranean Sea	TC, GC, L	Pastor & Francour (2010)
		1963 - 1968	Algeria, Mediterranean Sea
		1965 - 1995	Spain, Mediterranean Sea
		1988 - 2006	France, Mediterranean Sea
		2006	Monaco, Mediterranean Sea
		1982 - 2005	Italy, Mediterranean Sea
Parablennius thysanius (Jordan & Seale 1907)	Indo-West Pacific: Persian Gulf, Oman and Sri Lanka east to Philippines, north to Thailand	1971	Hawaiian Islands	BW, SF	Randall (2007)
		2013	Antalya, Turkey, Mediterranean Sea	TC, GC, L, BW, SF	Özbek et al. (2014)
Petroscirtes ancylodon Rüppell 1835	Western Indian Ocean: northern Red Sea to the Persian Gulf	1988 - 2003	Mediterranean and Black Sea: Israel, Turky and Grece	TC, GC, L, BW	Taskavak et al. (2003)
Petroscirtes breviceps (Valenciennes 1836)	Indo-West Pacific: East Africa and Madagascar east to Mariana Islands, north to southern Korea, central Japan and Ogasawara Islands, south to Rottnest Island (Western Australia) and New Caledonia	1972	Papua New Guinea	BW	Eldredge (1994)
*BW, ballast water; SF, ship fouling; L, larval dispersal; OR, oil rigs; TC, transoceanic channels; GC, global change
