# Supplementary material for: Clarifying the taxonomy of some cryptic blennies (Blenniidae) in their native and introduced range
Source: Sci Rep. 2022 Jun 9;12:9514. doi: 10.1038/s41598-022-12580-z (PMC9184548; doi:10.1038/s41598-022-12580-z)
Supplement: Supplementary file 3 — Supplementary Information 3. [file 41598_2022_12580_MOESM3_ESM.xlsx]

## Sheet: Records
Region*	Country	Locality	Date	Collection Lots*	Sources (References)	Genetic Data
WIO	EMIRATES	Burden Rock, Abu Dhabi, Persian Gulf	1999	NHMUK ZOO 2000.4.19.281
	INDIA (West coast)	Mumbai, Maharashtra, Arabian Sea	1923	ANSP FISH 100170, MNHN 716	Springer & Gomon (1975)
		Kozhikode (Calicut), Kerala, Arabian Sea	1941	CAS SU 41331	Herre
		Okha Point, Gulf of Kutch, Arabian Sea	1963	USNM 201882	Springer & Gomon (1975)
		Station 571, Arabian Sea	1973	CAS SU 41329	Springer & Gomon (1975)
		Britona, Goa, Arabian Sea	1986	MCZ Ich 69386
	IRAN	Jask, Gulf of Oman	1904	BMNH 1904.5.25.92-3	Springer & Gomon (1975)
		Bushire, Persian Gulf		UZMK CN6-7	Springer & Gomon (1975)
		Gataan, Gulf of Oman	2013-2018	ZM-CBSU 1866	Mehraban et al. (2021)	MW323514
		Chabahar, Gulf of Oman	2013-2018	ZM-CBSU 1867	Mehraban et al. (2021)	MW323515
	KUWAIT	Messilah beach, Persian Gulf	1978	ANSP FISH 139674	Smith-Vaniz
		Al-Fintas, Persian Gulf	1978	ANSP FISH 139676	Smith-Vaniz
		Salam Beach, Persian Gulf	2013	QM Fishes I39363	Larson
	PAKISTAN	Karachi, Arabian Sea	1889	BMNH 1889.2.1.3616-3618	Springer & Gomon (1975)
		Goth Jafar, Arabian Sea	1973	CAS ICH 30528	Springer & Gomon (1975)
		Beluji Point, Sindh, Arabian Sea	1979	LACM Fish 38309-6
		Boleji Point, Karachi, Arabian Sea	1979	USNM Fishes 292992
	SAUDI ARABIA	Manifa, Persian Gulf	1984	BPBM I 29671
		Half Moon Bay, Persian Gulf	1985	BPBM I 33399
		Ras Tanura, Persian Gulf	1989	BPBM I 37202
EIO	INDIA (East coast)	Great Nicobar Island, Nicobar Islands	1958	NFIS 11861	Springer & Gomon (1975)
		Mandapam Fish Station, Seenicappa	1963	FMNH Fishes 71357, 88125	Springer & Gomon (1975)
		Vishakhapatnam (Vizagapatam), Bay of Bengal		CAS SU 41332	Springer & Gomon (1975)
	MYANMAR	Tavoy coast, Andaman Sea		USNM Fishes 89499	Springer & Gomon (1975)
	SRI LANKA	Sweat Bay, Trincomalee, Bay of Bengal	1957	YPM ICH 006869	Springer & Gomon (1975)
		Trincomalee Harbour, Bay of Bengal	1970	USNM Fishes 208275, 206389, 292995
	THAILAND (Andaman Sea)	Mouth of Pakchan River, Goh Phi, Ranong	1960	CAS ICH 30174	Springer & Gomon (1975)
		Patong Bay, off Phuket	1963	USNM Fishes 201871	Springer &Gomon (1975)
		Phuket, Malacca Strait	1993	ROM Fishes 68941
		Rajamangala beach, Trang	2015	JFBM 48521-2092	Gibbs et al. (2018)	MG210393
WPO	AUSTRALIA	Bowen, Queensland	1870	NMV Ich A971	Günther
		Brisbane River, Queensland	1909	AM Ich I.9871-I.9875	Springer & Gomon (1975)
		Woody Point, Moreton Bay, Queensland	1911	AM Ich I.11365	Springer & Gomon (1975)
		St Helena Island, Moreton Bay, Queensland	1912	AM Ich I.12694, QM Fishes I1361, I109	Springer & Gomon (1975)
		Holborne Island, Queensland	1918	AM Ich I.14472
		Port Denison, Queensland	1924	AM Ich IA.1796
		Michaelmas Cay, off Cairns, Queensland	1926	AM Ich IA.2812
		Sandgate, Moreton Bay, Queensland	1928	AM Ich IA.3670	Springer & Gomon (1975)
		Port Darwin, Northern Territory	1930	AM Ich IA.4298	Springer & Gomon (1975)
		Yirrkala, Arnhem Land, Gulf of Carpentaria, Northern Territory	1948	USNM Fishes 174331
		Little Lagoon, Groote Eylandt, Gulf of Carpentaria, Northern Territory	1948	USNM Fishes 174332, 292982
		Nightcliff, Darwin, Northern Territory	1948	USNM Fishes 174330
		Port Bradshaw, Cape Arnhem, Northern Territory	1948	USNM Fishes 174335
		Gon Bung Point, Weipa, Queensland	1961	AM Ich IB.5307	Springer & Gomon (1975)
		Onslow, Western Australia	1963	WAM P4841, P11245	Springer & Gomon (1975)
		Shark Bay, Western Australia	1963	WAM P7257-7306, P7361-32, P7342	Springer & Gomon (1975)
		Townsville, Queensland	1964	BPBM I 14952
		Calliope River, Gladstone, Queensland	1975	AM Ich I. 19187-001	Larson
		Kissing Point, Townsville, Queensland	1977	AM Ich I.20396-001	Hoese
		Cape Ferguson, Queensland	1979	AM Ich I.20904-004	Rennis
		Kellys beach, Bargara, Queensland	1980	SMF 36828
		Lee Point Reef, Northern Territory	1981	MAGNT Fish S.10409-001, S.10415-026	Larson
		Port Essington, Caiman Creek, Northern Territory	1982	MAGNT Fish S.10452-014	Larson
		Danger Point, Cobourg Peninsula, Northern Territory	1982	MAGNT Fish S.10441-002	Larson
		Wallaby Island, mouth of Mission River, Weipa, Queensland	1982	AM Ich I.23277-008, I.23277-009, QM Fishes I20254, I20253	Rennis
		Whitsunday Island, Queensland	1982	AM Ich I.22879-010	Rennis
		Yeppoon, Queensland	1982	AM Ich I.22877-005	Rennis
		Mangrove Point Reef, Cobourg, Northern Territory	1983	MAGNT Fish S.11257-001	Williams
		Town Beach, Gove, Northern Territory	1984	MAGNT Fish S.11278-018, S.11278-024	Larson
		Marchinbar Island, Wessel Islands, Northern Territory	1984	MAGNT Fish S.11271-010	Larson
		Fenelon Island, Western Australia	1985	MAGNT Fish S.11591-005	Russell
		Shelley Beach, Caloundra, Queensland	1985	QM Fishes I21657
		Kedge Point, Vanderlin Island, Northern Territory	1988	MAGNT Fish S.12436-027	Williams
		Brisbane River, Bulwer Island, Queensland	1988	QM Fishes I25218, SMF 36833
		Boggy Creek, Brisbane River mouth, Queensland	1988	QM Fishes I25242
		Aquarium Passage, Doboy Creek, Brisbane River, Queensland	1988	QM Fishes I25228
		Bishop Island, Brisbane River Mouth, Queensland	1988	QM Fishes I25213
		Embley estuary, Cape York, Queensland	1990	USNM Fishes 314800
		Wynnum, Moreton Bay, Queensland	1991	SMNS-Z-PI-012354
		Kalumburu, Western Australia	1992	AM Ich I.33460-035	Hoese
		Nickol Bay, Pilbara, Western Australia	1992	SMNS-Z-PI-014523, 014536
		Beadon Point, Onslow, Pilbara, Western Australia	1992	SMNS-Z-PI-014551, 014582, 014962-014964
		Shoalwater Bay, Bay Island, Queensland	1993	AM Ich I.34306-008	Reader
		Pine River mouth, Queensland	1993	QM Fishes I28580
		Sabina Point, Queensland	1993	QM Fishes I28352
		Point Cartwright headland, Queensland	1995	QM Fishes I29626
		Point Vernon, Hervey Bay, Queensland	1995	QM Fishes I32273, I32246	Johnson
		Redcliffe, Osbourne Point Reef, Moreton Bay, Queensland	1995	QM Fishes I30234, I30238
		Bullocky Point, Timor Sea, Northern Territory	1996	SMNS-Z-PI-018339
		Cullen Bay Marina, Port Darwin, Northern Territory	1998	MAGNT Fish S.15483-014	Larson
		Mandorah Wharf, Port Darwin, Northern Territory	1998	MAGNT Fish S.15475-001	Larson
		Field Island, Kakadu National Park, Northern Territory	1998	MAGNT S.14665-018, 019, S.14637-030, 031	Larson
		Middle Beach Reef, West Alligator Head, Northern Territory	1999	MAGNT Fish S.14961-011	Larson
		Point Farewell, Kakadu National Park, Northern Territory	2000	MAGNT Fish S.15353-002	Larson
		Barolin Rocks, Bargara, Queensland	2000	QM Fishes I32451, NHUMK ZOO 2010.4.19.165-179	Johnson
		Gove Harbour, Northern Territory	2001	MAGNT Fish S.16089-002 , S.16095-002	Larson
		Sweers Island, Queensland	2002	QM Fishes I33817, I33818, I34616, I34716	Johnson
		South Alligator River, Barrond Island, Northern Territory	2004	MAGNT Fish S.17642-001	Williams
		Port Hedland, Western Australia	2010	MAGNT Fish S.16972-001	Williams
		Cleveland, Queensland	2017	iNaturalist 5609536	Johnson
		Exmouth, Western Australia	2018	iNaturalist 16310784	Whisson
		Broome, Western Australia	2019	iNaturalist 40401884	McGrouther
		Raby Bay, Moreton Bay, Queensland		QM Fishes I3950
		Shorncliffe, Moreton Bay, Queensland		QM Fishes I7902-I7904
		Port Jackson, New South Wales		USNM Fishes 6076
		Cardwell, Queensland		QM Fishes I1352
		Emu Park, Queensland		NMV Ich A4178	Gomon
		Magnetic Island, Queensland		QM Fishes I12173
	CHINA	Amoy (Xiamen), Fujian	1860	NHMUK ZOO 1860.7.20.99	Springer	MW518891 (Xu unpbl.)
		Fokien (Fujian)	1903	ZMH 18161		KY315364, KY315361, KY315359, KY315353 (Xu et al. (2017))
		Guangzhou (Canton), Guandong	1934	CAS SU 29465	Springer
		Pu Taw, Zhoushan Island, Zhejiang	1936	CAS SU 32420	Springer
		Rambler Channel, Hong Kong	1958	CAS SU 62061	Springer
		Wu Kwai Sha, Hong Kong	1986	MAGNT Fish S.11847-003	Larson
		Deep water Bay, Hong Kong Island	1998	USNM Fishes 353300
		Yuen Long, Hong Kong	2021	iNaturalist 76792958	Chung
		Islands, Hong Kong	2021	iNaturalist 76873078	Edward
	FIJI	Bau, Viti Levu	1917	GNM Pi ex 3407
		Ravi Ravi, Viti Levu	1975	AM Ich I.19179-001	Springer (1981)
		Kavala Bay, Kandavu Islands	1982	USNM Fishes 236039
	INDONESIA	Teluk Kau, Halmahera, Moluccas	1963	USNM Fishes 208278
		Flores Island, Lesser Sunda Islands	1971	UF Fish 94432
		Pulau Semakau, Insel südl, Singapure	1987	SMF 36832
	JAPAN	Shirahamacho, Nishimuro-gun, Wakayama	1952	KSNHM-P00070
		Teraming, Nobeoka-Shi, Miyageki-Ken	1953	USNM Fishes 199519
		Takegaki, Nagasaki-Ken, Kyushu	1960	USNM Fishes 199521
		Okinawa, Yomitan, Ryuku Islands	1975	BPBM I 18701
		Hiji-gawa River, Nagahama-cho, Kita-gun, Ehime	1978	TKPM-P 3880
		Hondo-shi, Kumamoto	1978	KCM 5002065
		Shimonoseki, Honshu, Yamaguchi	1978?	NSMT P 18867	Sonoyama et al. (2020)
		Shirahama, Kii peninsula, Honshu, Wakayama	1979?	NSMT P 58342, 58339
		Misaki-machi, Nagasaki	1981	OMNH P 24131
		Maizuru Fish Market, Kyoto	1985	MAGNT Fish S.12102-011	Williams
		Osaki Point, Shikoku Island	1985	MAGNT Fish S.12098-006	Williams
		Yokohama-shi, Kanagawa	1987	YCM 18092, 18168, 18224
		Ipponmatsu, Tossa Bay, Usa, Shikoku	1988?	NSMT P 72635
		Kii Strait, Wakanoura, Honshu, Wakayama	1990	CAS SU 7070	Jordan & Snyder
		Isogo-ku, Yokohama-shi, Kanagawa	1990	YCM P 25602, 25608,25613, 25624, 25630
		Kanazawa, Yokohama-shi, Kanagawa	1990	YCM P 25820, 25828
		Konan, Minato, Tokyo, Honshu	1990	NSMT P 76948
		Kochi	1992	YPM ICH 019604
		Kikuchi-gawa River, Tamana, Kyushu, Kumamoto	1994?	NSMT P 46472
		Cyudo Bay, Higashi, Ai-cho, Yoshiki-gun,Yamaguchi	1995	OMNH P 6841-6844
		Setonaikai, Hyogo	1995	MNHAH B2 22205
		Ago Bay, Shimacho Wagu, Shima	1995	FRLM 13896, 14192
		Shimizu Harbor, Suruga Bay, Honshu, Shizuoka	1995?	NSMT P 80294
		Omaezaki Lighthouse, Suruga Bay, Honshu, Shizouka	1995?	NSMT P 80292, 80293, 80295, 80846
		Anou, Obama, Fukui	1995?	NSMT P 93627
		Harai-gawa River, Minoshima, Tukuhashi, Fukuoka	1996	OMNH P 9629, 9823
		Arakawa-gawa River, Kouchi, Kochi	1996	TKPM-P 17292
		Aio Port, Mudflat Area, Yamaguchi	1996	OMNH P 9833
		Myojinzaki, Sennan-gun, Misaki-chou, Tannowa, Osaka	1997	OMNH P 10942
		Komura-gawa River, Uwajima, Ehime	1997	TKPM-P 6148
		Takasago, Takasagocho-Mukojima-cho, Hyogo	1997	OMNH P 12389
		Ibo-gun, Mitsu-cho, Higashi-Kariya, Hyogo	1998	OMNH P 11595, 11596
		Shizuoka prefecture	1998	KPM NI 12238
		Asa-gawa River, Go, Nishi-Takadomari, Onoda, Yamaguchi	1998	OMNH P 11269
		Sone Mudflat Area, Kita-Kyusyu, Soneshinden, Kokura-Minami-ku, Fukuoka	1998	OMNH P 12560
		Naka-gawa River, Naka-gun, Nakagawa-cho, Tokushima	1998	TKPM-P 7810
		Toyoura-gawa River, Uwakima, Ehime	1998	TKPM-P 7620
		Sumiyoshi, Uto, Kumamoto	1999	OMNH P 13427, 13432
		Oshima, Toyoka, Hyogo	1999	OMNH P 14971
		Kohkubu-gawa River	1999	TKPM-P 14196
		Ako, Hyogo	2000	OMNH P 13989
		Obitsugawa-river, Kisarazu-shi, Chiba	2001	CBM ZF 11082
		Satuma-shi, Kagoshima	2002	KAUM I 86278
		Okugata-gawa River, Tokushima, Kaifu-gun,Hiwasa-cho	2002	TKPM-P 14520
		Dokigawa estuary, Marugame-shi, Kagawa	2003	OMNH P 19396
		Hannan-shi, Osaka	2004	OMNH P 38770
		Yoshino-gawa River, Tokushima	2004	TKPM-P 19367
		Konohana-ku, Osaka-shi, Osaka	2004	OMNH P 38777
		Mukojimamachi, Takasago-cho, Takasago, Hyogo	2005	OMNH P 29684, 30476
		Nishiyodogawa-ku, Osaka-shi, Osaka	2005	OMNH P 38312
		Minamisatsuma-shi, Kagoshima	2006	KAUM I 896
		Suminoe-ku, Osaka-shi, Osaka	2007	KSNHM P P01133, P01193
		Kyushu, Minamisatsuma-shi, Kagoshima	2007	KAUM I 4444
		Kimotsuki-gun, Uchinoracho, Kagoshima	2007	KAUM I 6318
		Kagoshima Bay, Kagoshijma-shi	2007	KAUM I 5570
		Tozaki Fishing port, Ichikikushikino-shi, Kagoshima	2009	KAUM I 24450
		Koura Bay, Kasasa, Minamisatsuma-shi, Kagoshima	2010	KAUM I 30161, 31531, 32425
		Kamoike Port, Kagoshima Bay, Kagoshima	2011	JFBM 46757
		Shiratsuka-cho, Tsu, Mie	2012	FRLM 41662, 41673, 41674
		Shikokuchuuo-shi, Ehime	2012	OMNH P 38405
		Kisarazu port, Kisarazu-chi, Chiba	2013	CBM ZF 14502
		Kasaoka-shi, Okayama	2014	OMNH P 42107
		Setochi-chi, Okayama	2014	OMNH P 42065
		Oita, Kitsuki-shi	2014	OMNH P 42005
		Mokuzai-chou, Kishiwada-shi, Osaka	2014	KSNHM-P04039
		Kishinoura-chou, Kishiwada-shi, Osaka	2014	KSNHM P04074
		Nakano River, Isoyamacho, Suzuka, Mie	2014	FRLM 48344
		Tadaoka-cho, Tadaokanaka, Osaka	2016	KSNHM-P04692
		Ozakicho, Hannan-shi, Osaka	2019	KSNHM P P06201
		Agu Shima		USNM Fishes 50300
	MALAYSIA	Cendering, Terengganu, Malay Peninsula	2008	KAUM I 16327, 16337
	PAPUA NEW GUINEA	Merauke River, Popondetta	1904	ZMA.PISC.109102
		Oro Bay, Popondetta	1975	USNM Fishes 293022	Weber
	PHILIPPINES	Nakoda Bay, Palawan-Sirinao	1908	USNM Fishes 99388
		Manila	1913	ZMH 18167
		Gulf of Davao, Mindanao Island	1940	AMNH 40019, YPM ICH 019548, 019549, 019547
		Manat River, Luzon, Pangasinam	1949	USNM Fishes 209347	Springer
	SOLOMON ISLANDS	Torokina, Bougainville Island		DASF FO1929
	SOUTH KOREA	Dolsan-eup, Yeosu-si, Jeollanam-do		NHMK-PI-0000783, 0000784
	TAIWAN	Magong, Penghu	1959	FRI P 0760	Do-Hong
		Wanwa, Miaoli	2012	ASIZP0805730	Chang et al. (2017)	KU944802
		Qiju Harbor	2014	JFBM 48052-JE202	Lin
		Xiaxing, Kimmen Island	2016	KAUM I 89076	Gibbs et al. (2018)	MG210394
	THAILAND (GULF)	Koh Chula, Gulf of Siam	1927	USNM Fishes 119660
		Aoa Kating Bay, Gulf of Thailand	1957	CAS ICH 30177	Springer
		Lem Nam Point, Gulf of Thailand	1957	CAS ICH 30177, 30179	Springer
		Chol Buri, Gulf of Thailand	1957	CAS ICH 30173
		Goh Samet I, Gulf of Thailand	1957	CAS ICH 93749
		Station 84, Ang Hin	1957	CAS ICH 30175	Springer
		Goh Proet I	1957	CAS SU 62090, ICH 30211	Springer
		Goh Matapoan, Rayong, Gulf of Thailand	1960	CAS ICH 30176	Springer
		Bangkok-Sattahib road, Gulf of Thailand	1960	CASC ICH 30178	Springer
		Goh Kawtian, Chumphon	1960	CASC ICH 30185	Springer
		Ko Maeo, Songkhla, Malay Peninsula	1986?	NSMT P 44905
		Bang Saen Beach, Chonburi	2009	KAUM I 24003, 24004
		Jomtien Beach, Bang Lamung, Pattaya, Chonburi	2015	JFBM 48498
		Bangsaen Beach, Saen Suk, Chonburi, Gulf of Thailand	2015	JFBM 48493-1999, 48486-1969	Gibbs et al. (2018)	MG210395, MG210396
