# Supplementary material for: Clarifying the taxonomy of some cryptic blennies (Blenniidae) in their native and introduced range
Source: Sci Rep. 2022 Jun 9;12:9514. doi: 10.1038/s41598-022-12580-z (PMC9184548; doi:10.1038/s41598-022-12580-z)
Supplement: Supplementary file 4 — Supplementary Information 4. [file 41598_2022_12580_MOESM4_ESM.xlsx]

## Sheet: Records
TRINIDAD:
Record	Date	Location	Vector*	Collection Lots*	Sources (References)
1	1930-04-30	Brighton beach, east coast	BW, SF	ANSP 53318 - 53321	Fowler (1931); Springer & Gomon (1975); Lasso-Alcalá et al. (2011)
2	1933-11-20	Trinidad, Gulf of Paria	BW, SF	BMNH 1933.11.20.12-13	Springer & Gomon (1975); Lasso-Alcalá et al. (2011)
3	1960-08-25	Saline Bay, east coast	BW, SF	BMNH 1960.8.25.21-22	Springer & Gomon (1975);Lasso-Alcalá et al. (2011), Williams (2014)
4	1961	Mayaro, Rodix Point, east coast	BW, SF	USNM 204060	Springer & Gomon (1975); Lasso-Alcalá et al. (2011)
5	1961-05-04	Saline Bay, east coast	BW, SF	USNM 204059, BMNH 1968.11.28.21-33	Springer & Gomon (1975); Lasso-Alcalá et al. (2011)
6	1962-03-09	Mayaro, Rodix Point, east coast	BW, SF	BMNH 1968.11.28.17-20	Springer & Gomon (1975); Lasso-Alcalá et al. (2011)
7	1963-02-16	Chaguaramas Bay, Trinidad, Gulf of Paria	BW, SF	UF 212570, 224718	Springer & Gomon (1975); Lasso-Alcalá et al. (2011)
8	1969-06-28	Chaguaramas Bay, Trinidad, Gulf of Paria	BW, SF	UF 227062	Springer & Gomon (1975); Lasso-Alcalá et al. (2011)
9	1968-11-28	Mayaro, Rodix Point, east coast	BW, SF	BMNH 1968.11.28.34-43	Springer & Gomon (1975); Lasso-Alcalá et al. (2011)
PANAMA:
Record	Date	Location	Vector*	Collection Lots*	Sources (References)
1	1966-12-03	Limón Bay, Atlantic coast	BW	USNM 201439	Springer & Gomon (1975); Lasso-Alcalá et al. (2011); Williams (2014)
2	1967-05-04	Limón Bay, Atlantic coast	BW	USNM 208276	Springer & Gomon (1975); Lasso-Alcalá et al. (2011)
3	1970-11-20	Coco Sola boat docks, Limón Bay, Atlantic coast	BW	SIO 71-261	Springer & Gomon (1975); Lasso-Alcalá et al. (2011)
4	1971-07-20	Limón Bay, Atlantic coast	BW	SIO 71-262	Springer & Gomon (1975); Lasso-Alcalá et al. (2011)
5	1972	Dock, Gatún Lagoon, Atlantic coast	BW	GCRL 8784	Springer & Gomon (1975); Lasso-Alcalá et al. (2011)
6	1974	Canal area, Gatún Lagoon, Atlantic coast	BW	GCRL 9095	Springer & Gomon (1975); Lasso-Alcalá et al. (2011)
COLOMBIA:
Record	Date	Location	Vector*	Collection Lots*	Sources (References)
1	1989-08-30	Portete Bay, La Güajira Peninsula, Colombia	BW	MHNMC 26812	Garzón-Ferreira (1989); Lasso-Alcalá et al. (2011); Medellín-Mora (2011)
VENEZUELA
Record	Date	Location	Vector*	Collection Lots*	Sources (References)	Genetic Data
1	1961-05-23	Guiria, Gulf of Paria, Sucre	BW, L	MOBR-EDIMAR 1917	Cervigón (1966, 1994); Lasso-Alcalá et al. (2011)
2	1978-01-15	Caimare Chico beach, Paraguaipoa east, Zulia	BW	UF 25413	Lasso-Alcalá et al. (2008, 2011)
3	1978-01-15	Zapara Island, Zulia	BW	MCNG 656	Lasso-Alcalá et al. (2008, 2011)
4	1978-01-27	El Tablazo Bay, Zulia	BW	MCNG 2791	Lasso-Alcalá et al. (2008, 2011)
5	2002-12-07	Pedernales beach, caño Manamo, Orinoco Delta, Delta Amacuro	SF, BW, L	MHNLS 17216 - 17218, 17219	Lasso et al. (2004); Lasso-Alcalá et al. (2008, 2011); Lasso-Alcalá & Lasso (2011); Cabezas et al. (2020)	MN907119 (Cabezas et al. 2020)
6	2004-04-07	Pedernales beach, caño Manamo, Orinoco Delta, Delta Amacuro	SF, BW, L	MHNLS 17220	Lasso-Alcalá et al. (2008, 2011); Lasso-Alcalá & Lasso (2011)
7	2006-08-02	Pedernales beach, caño Manamo, Orinoco Delta, Delta Amacuro	SF, BW, L	MHNLS 20728	Lasso-Alcalá et al. (2008, 2011); Lasso-Alcalá & Lasso (2011)
8	2006-08-25	Pedernales beach, caño Manamo, Orinoco Delta, Delta Amacuro	SF, BW, L	MHNLS 21277	Lasso-Alcalá et al. (2008, 2011); Lasso-Alcalá & Lasso (2011)
9	2006-11-20	Pedernales beach, caño Manamo, Orinoco Delta, Delta Amacuro	SF, BW, L	MHNLS 21460	Lasso-Alcalá et al. (2008, 2011); Lasso-Alcalá & Lasso (2011)
10	2006-11-22	Pedernales beach, caño Manamo, Orinoco Delta, Delta Amacuro	SF, BW, L	MHNLS 21461	Lasso-Alcalá et al. (2008, 2011); Lasso-Alcalá & Lasso (2011)
11	2007-02-08	Playa arenosa, Isla Cotorra, Delta del Orinoco, Estado Delta Amacuro, Venezuela	SF, BW, L	MHNLS 21470	Lasso-Alcalá et al. (2008, 2011); Lasso-Alcalá & Lasso (2011)
12	2007-07-03	Santa Cruz, west coast of El Tablazo Bay, Zulia	SF, BW, L	MHNLS 22483, AMNH 241425	Lasso-Alcalá et al. (2008, 2011)
13	2007-07-01	Palmarejo, east coast, Lake Maracaibo, Zulia	SF, BW, L	AMNH 241423	Lasso-Alcalá et al. (2008, 2011)
14	2007-07-02	Pájaros Island, east coast, Lake Maracaibo, Zulia	SF, BW, L	AMNH 241438	Lasso-Alcalá et al. (2008, 2011)
15	2008-01-24	Punta Pescador beach, caño Macareo, Orinoco Delta, Delta Amacuro	SF, BW, L	MHNLS 22768	Lasso-Alcalá et al. (2011); Lasso-Alcalá & Lasso (2011)
16	2008-11-28	Cariaquito inlet, south coast, Paria Peninsula, Sucre	SF, BW, L	MHNLS 24525, 24526, AMNH 249269	Lasso-Alcalá et al. (2011)
17	2008-11-30	Lagoon, Patao inlet, south coast, Paria Peninsula, Sucre	SF, BW, L	MHNLS 24523	Lasso-Alcalá et al. (2011)
18	2008-11-30	Patao point, south coast, Paria Peninsula, Sucre	SF, BW, L	MHNLS 24524	Lasso-Alcalá et al. (2011)
19	2009-03-29	Mouth of caño Macareo, Orinoco Delta, Delta Amacuro	SF, BW, L	MHNLS 25026	Lasso-Alcalá et al. (2011); Lasso-Alcalá & Lasso (2011)
20	2009-04-03	Boca Gande ship, 7 km Nortf of Punta Pescador, caño Macareo, Orinoco Delta, Delta Amacuro	SF, BW, L	MHNLS 24615	Lasso-Alcalá et al. (2011); Lasso-Alcalá & Lasso (2011)
BRAZIL:
Record	Date	Location	Vector*	Collection Lots*	Sources (References)	Genetic Data
1	2002	Todos os Santos Bay, Bahia	BW	MNRJ	Mendonça et al. (2005); Lasso-Alcalá et al. (2011)
2	2002 / 2004	Todos os Santos Bay, Bahia; Ilha Grande Bay, Rio de Janeiro; Babitonga Bay, Santa Catarina	BW, SF, OR, L	LNEP-UFF 150, MHNCI 10764, 10776	Gerhardinger et al. (2006); Castro (2008); Lasso-Alcalá et al. (2011); Vilar et al. (2011); Williams (2014)
3	2004	Ilha Grande Bay, Rio de Janeiro; Babitonga Bay, Santa Catarina	SF, OR, L	LNEP-UFF 150, MHNCI 10764, 10776	Ferreira et al. (2007); Rangel & Guimarães (2010)
4	2004 / 2008	Babitonga Bay, Santa Catarina	SF, OR, L	No lots	Costa et al. (2011)
5	2005	Babitonga Bay, Santa Catarina	SF, OR, L	No lots	Freitas &Velastin (2010)
6	2005 / 2006	Araçagy beach, Maranhão; Calhau beach, Maranhão; São Marcos beach, Maranhão	SF, BW, L	CPUFMA 6612-6624	Lasso-Alcalá et al. (2011); Doria et al. (2021)
7	2005 / 2006	São Marcos beach, Calhau beach, Araçagy e Panaquatira, Ilha do Maranhão, Maranhão	SF, BW, L	CPUFMA 6612-6623, 6625	Júnior (2006); Lasso-Alcalá et al. (2011); Doria et al. (2021)
8	2008	Coqueiro beach, Luis Correia, Piauí	SF, BW, L	UFBA 5268	Loebmann et al. (2010); Teixeira et al. (2020); Doria et al. (2021)
9	2008	Ilha da Romana, tidepool, Curuça Municipality, Pará	SF, BW, L	GEA.ICT 1255	Lasso-Alcalá et al. (2011); Doria et al. (2021)
10	2008 and 2010	Algodoal-Maiandeua Island, Pará	SF, BW, L	MPEG 18388	Soares et al. (2011); Teixeira et al. (2020); Doria et al. (2021)
11	2009	Ilha do Areuá, lower estuary of the Curuçá river, Pará	SF, BW, L	GEA.ICT	Oliveira (2012)
12	2011	Brazilian Amazon Coastal Zone, between Oiapoque Bay Amapá, and São Marcos Bay, Maranhão	SF, BW, L	MPEG	Begot et al. (2016); Doria et al. (2021)
13	2012	Senador Georgino Avelino, Coste Este, Rio Grande do Norte	SF, BW, L	UFRN-LABIPE 297, 298	Garcia Jr. et al. (2015)
14	2012	Curuçá, Pará	SF, BW, L	GEA.ICT 253	Macieira (2013); Andrades et al. (2018); Doria et al. (2021)	(This study)
15	2012	Jericoacoara National Park, Ceará	SF, BW, L	GEA.ICT 12001	Machado et al. (2015); Andrades et al. (2018)	(This study)
16	2012	Areuá and Farol Velho, Pará	SF, BW, L	GEA.ICT	Machado et al. (2017); Andrades et al. (2018); Doria et al. (2021)
17	2012	Salinopolis, Pará, Jericoacoara, Ceará	SF, BW, L	GEA.ICT 241, 242	Andrades (2018); Andrades et al. (2018)	(This study)
18	2014	Barreiras, Macau, Coste Norte, Rio Grande do Norte	BW	UFRN-LABIPE 566	Garcia Jr. et al. (2015)
19	2014	Araçá Bay, São Sebastião, São Paulo	SF, BW, L	MZUSP 115282	Contente et al. (2015); Lamas et al. (2016); Doria et al. (2021)
20	2014	Ilha do Marajó, Pará	SF, BW, L	MPEG	Marceniuk et al. (2021)
21	2014 - 2015	Barra Grande, Parnaíba Delta, Piauí	SF, BW, L	GEA.ICT 04214, 04222	Guimarães-Costa et al. (2019); Doria et al., (2021)	(This study)
22	2016	Coast of Paraná	SF, BW, L		Boerseth (2016)
23	2019, 2021	Araçagy beach, São Marcos beach, Maranhão	SF, BW, L	CPUFMA 3476-3478	This work	(This study)
