# Supplementary material for: Clarifying the taxonomy of some cryptic blennies (Blenniidae) in their native and introduced range
Source: Sci Rep. 2022 Jun 9;12:9514. doi: 10.1038/s41598-022-12580-z (PMC9184548; doi:10.1038/s41598-022-12580-z)
Supplement: Supplementary file 5 — Supplementary Information 5. [file 41598_2022_12580_MOESM5_ESM.xlsx]

## Sheet: Records
Table S4. Records of introductions of Omobranchus punctatus group in the Western Indian Ocean (WIO) and Mediterranean Sea (MS), including possible mechanisms of introduction, collection lots, and sources. Species considered in this work as Omobrachus cf. sewalli (Fowler 1931). Information based on references herein and the Web sources: GBIF, VerNet, and FishNet2.
Region	Country	Locality	Date	Vector*	Collection Lots*	Sources (References)
WIO	KENYA	Malindi	1978	BW, SF, L	USNM 293027	Lasso-Alcalá et al. (2011)
	MADAGASCAR	Bay of St Augustin South of Tulear, Falaise de Barnhill	1964	BW, SF, L	UMMZ 185878	Maugé (1967); Fricke et al. (2018)
	MOZAMBIQUE	Delagoa Bay	1951	BW, SF, L	RUSI 1096, 1102; SAM 25385	Smith (1959); Springer & Gomon (1975); Lasso-Alcalá et al. (2011)
		Cape Delgado	1951	BW, SF, L	SAIAB FC 239	Springer & Gomon (1975); Lasso-Alcalá et al. (2011)
		Morrunbene	1954	BW, SF, L	MB-F035287	This work
		Inhaca Island	1970	BW, SF, L	SAIAB FC 1102	Springer &Gomon (1975); Lasso-Alcalá et al. (2011)
	SOUTH AFRICA	False Bay	1953	BW, SF, L	USNM Fishes 197417	Lasso-Alcalá et al. (2011)
	TANZANIA	Zanzibar Channel	1979	BW, SF, L	CMNFI 1981-0293.10	This work
MS	EGYPT	Lake Timsah, Suez Canal	1979	TC, BW, SF	SMF 15218	Bath (1980)
	ISRAEL	Port of Ashdod	2003	TC, BW, SF, GC	HUJ 18977	Golani (2004); Golani (2021)
	TURKEY	Great Harbor of 54 Antalya	2013	TC, BW, SF, GC	AMM-PB	Özbek et al. (2014)
*Likely vectors: BW, ballast water; SF, ship fouling; L, larval dispersal; TC, transoceanic channels; GC, global change
*Collection Lots: AMM-PB, Antalya Metropolitan Municipal Marine Biology Museum; CMNFI, Canadian Museum of Nature Fish Collection, Canada; HUJ, Hebrew University, Department of Zoology, Jerusalem; MB, Universidade de Lisboa, Museu Bocage, Portugal; RUSI, JX.B. Smith Institute of Ichthyology, Rhodes University, Grahamstown, South Africa; SAIAB, South African Institute for Aquatic Biodiversity, Sout…
