# Supplementary material for: Clarifying the taxonomy of some cryptic blennies (Blenniidae) in their native and introduced range
Source: Sci Rep. 2022 Jun 9;12:9514. doi: 10.1038/s41598-022-12580-z (PMC9184548; doi:10.1038/s41598-022-12580-z)
Supplement: Supplementary file 7 — Supplementary Information 7. [file 41598_2022_12580_MOESM7_ESM.xlsx]

## Sheet: Hoja1
Table S6. Frequency distributions of the 10 meristic characters analysed (counts), and their weighted averages (AW), in 36 localities of Omobranchus punctatus group along its entire distribution range. Data from Venezuela and Brazil localities were obtained in the present study, and that from the remaining 29 localities were obtained from Springer & Gomon (1975).
Region	Localities	Code	Dorsal-fin spines				Segmented dorsal-fin rays							Total dorsal-fin elements							Segmented anal-fin rays								Precaudal vertebrae				Caudal vertebrae							Total vertebrae						Dorsal + ventral procurrent caudal-fin rays
			11	12	13	AW 1	19	20	21	22	23	24	AW 2	31	32	33	34	35	36	AW 3	20	21	22	23	24	25	26	AW 4	10	11	12	AW 5	26	27	28	29	30	31	AW 6	37	38	39	40	41	AW 7	8	9	10	11
WIO	Mozambique	1	0	6	0	12	1	2	3	0	0	0	20.33	1	2	3	0	0	0	32.33	0	0	3	3	0	0	0	22.5	1	4	0	10.8	0	1	3	1	0	0	28	0	1	4	0	0	38.8	0	0	0	0
	Persian Gulf	2	0	2	0	12	0	1	0	1	0	0	21	0	1	0	1	0	0	33	0	0	1	1	0	0	0	22.5	0	2	0	11	0	1	1	0	0	0	27.5	0	1	1	0	0	38.5	0	0	0	0
	Gulf of Oman	3	2	0	0	11	0	0	0	2	0	0	22	0	0	2	0	0	0	33	0	0	0	2	0	0	0	23	0	2	0	11	0	0	2	0	0	0	28	0	0	2	0	0	39	0	0	0	0
	Arabian Sea	4	0	6	0	12	0	0	5	1	0	0	21.17	0	0	5	1	0	0	33.17	0	0	3	2	1	0	0	22.67	0	3	0	11	0	0	1	1	0	0	28.5	0	0	1	1	0	39.5	0	0	0	0
	India: Gulf of Kutch	5	0	1	0	12	0	0	0	1	0	0	22	0	0	0	1	0	0	34	0	0	1	0	0	0	0	22	0	0	1	12	0	0	1	0	0	0	28	0	0	0	1	0	40	0	0	0	0
	India: Mumbay (Bombay)	6	0	10	0	12	0	0	8	2	0	0	21.2	0	0	8	2	0	0	33.2	0	0	7	3	0	0	0	22.3	0	7	2	11.22	0	1	7	1	0	0	28	0	0	7	2	0	39.22	0	0	0	0
	Maldives Islands	7	0	1	0	12	1	0	0	0	0	0	19	1	0	0	0	0	0	31	0	1	0	0	0	0	0	21	0	1	0	11	0	0	0	1	0	0	29	0	0	0	1	0	40	0	1	0	0
EIO	Sri Lanka​​	8	0	54	3	12.05	0	36	21	0	0	0	20.37	0	34	22	1	0	0	32.42	0	0	26	30	1	0	0	22.56	2	53	1	10.98	0	11	42	4	0	0	27.88	1	9	43	3	0	38.6	0	0	0	2
	India: Vizagapatam	9	0	5	0	12	1	3	1	0	0	0	20	1	3	1	0	0	0	32	0	1	4	0	0	0	0	21.8	0	5	0	11	0	4	1	0	0	0	27.2	0	4	1	0	0	38.2	0	0	0	0
	Myanmar	10	0	1	0	12	0	1	0	0	0	0	20	0	1	0	0	0	0	32	0	0	1	0	0	0	0	22	0	1	0	11	0	1	0	0	0	0	27	0	1	0	0	0	38	0	0	0	0
	Nicobar Islands	11	0	1	0	12	0	1	0	0	0	0	20	0	1	0	0	0	0	32	0	0	1	0	0	0	0	22	0	1	0	11	0	0	1	0	0	0	28	0	0	1	0	0	39	0	0	0	0
	Thailand: West Coast	12	0	25	1	12.04	0	22	4	0	0	0	20.15	0	21	5	0	0	0	32.19	0	1	20	5	0	0	0	22.15	0	25	1	11.04	2	13	11	0	0	0	27.35	2	12	12	0	0	38.38	0	0	0	0
WPO	Gulf Thailand: West	13	3	1	0	11.25	0	0	4	0	0	0	21	0	3	1	0	0	0	32.25	0	0	2	2	0	0	0	22.5	1	3	0	10.75	0	1	3	0	0	0	27.75	0	2	2	0	0	38.5	0	0	0	0
	Gulf Thailand: Nort	14	5	29	1	11.89	0	17	16	2	0	0	20.57	0	20	14	1	0	0	32.46	0	1	24	9	1	0	0	22.29	6	29	0	10.83	0	13	17	4	0	0	27.74	0	16	15	3	0	38.62	0	0	0	0
	Gulf Thailand: East	15	4	63	2	11.97	0	19	44	6	0	0	20.81	0	19	46	4	0	0	32.78	0	0	24	41	4	0	0	22.71	14	55	0	10.8	0	14	39	15	1	0	28.04	0	17	46	6	0	38.84	0	0	0	1
	China: Coast Hong Kong	16	2	13	0	11.87	0	0	0	4	9	1	22.79	0	0	0	5	9	1	34.73	0	0	0	0	4	8	3	24.93	0	15	0	11	0	0	0	7	7	0	29.5	0	0	0	7	7	40.5	0	0	0	0
	China: Zhoushan Island	17	1	24	0	11.96	0	0	0	9	15	1	22.68	0	0	0	9	16	0	34.64	0	0	0	0	8	16	1	24.72	1	24	0	10.96	0	0	0	17	7	1	29.36	0	0	0	17	8	40.32	1	0	0	0
	Japan	18	1	9	0	11.9	0	0	1	7	2	0	22.1	0	0	1	8	1	0	34	0	0	1	2	7	0	0	23.6	0	6	1	11.14	0	0	3	4	0	0	28.57	0	0	2	5	0	39.71	0	0	0	0
	Philippine Islands	19	0	3	1	12.25	0	4	0	0	0	0	20	0	3	1	0	0	0	32.25	0	0	3	1	0	0	0	22.25	0	4	0	11	0	3	1	0	0	0	27.25	0	3	1	0	0	38.25	0	0	0	0
	Moluccas: Halmahera Island	20	0	2	0	12	2	0	0	0	0	0	19	2	0	0	0	0	0	31	1	1	0	0	0	0	0	20.5	1	1	0	10.5	1	1	0	0	0	0	26.5	2	0	0	0	0	37	0	0	0	0
	Papua New Guinea	21	0	2	0	12	1	1	0	0	0	0	19.5	1	1	0	0	0	0	31.5	0	2	0	0	0	0	0	21	0	2	0	11	1	1	0	0	0	0	26.5	1	1	0	0	0	37.5	0	0	0	0
	Solomon Islands: Bougainville Island	22	0	1	0	12	1	0	0	0	0	0	19	1	0	0	0	0	0	31	0	1	0	0	0	0	0	21	0	1	0	11	0	1	0	0	0	0	27	0	1	0	0	0	38	0	0	0	0
	Australia W: Shark Bay	23	2	15	3	12.05	0	2	10	7	1	0	21.35	0	0	12	8	0	0	33.4	0	0	7	12	1	0	0	22.7	0	8	12	11.6	0	2	12	6	0	0	28.2	0	0	5	14	1	39.8	0	0	0	1
	Australia W: Onslow	24	0	6	0	12	1	4	1	0	0	0	20	1	4	1	0	0	0	32	0	3	3	0	0	0	0	21.5	0	4	2	11.33	1	4	1	0	0	0	27	0	4	2	0	0	38.33	0	0	0	0
	Australia: North Coast	25	0	7	0	12	0	5	2	0	0	0	20.29	0	5	2	0	0	0	32.29	0	2	5	0	0	0	0	21.71	0	7	0	11	0	5	2	0	0	0	27.29	0	5	2	0	0	38.29	0	0	0	0
	Australia: East Coast	26	1	60	1	12	0	0	11	48	3	0	21.87	0	0	10	50	2	0	33.87	0	0	7	48	3	0	0	22.93	2	61	1	10.98	0	1	12	43	5	0	28.85	0	0	13	43	6	39.89	0	0	0	0
	Fiji: Kandavu Island	27	0	1	0	12	0	0	0	1	0	0	22	0	0	0	1	0	0	34	0	0	0	1	0	0	0	23	0	1	0	11	0	0	0	1	0	0	29	0	0	0	1	0	40	0	0	0	0
WAO	Panamá	28	1	21	0	11.95	0	4	17	1	0	0	20.86	1	3	17	1	0	0	32.82	0	0	9	12	1	0	0	22.64	2	20	0	10.91	0	3	10	8	0	0	28.24	0	3	12	6	0	39.14	0	0	1	2
	Trinidad Island	29	2	33	6	12.1	1	13	22	4	0	0	20.73	0	11	25	4	0	0	32.83	0	0	12	25	5	0	0	22.83	3	32	0	10.91	0	4	23	6	1	0	28.12	0	4	25	5	0	39.03	0	0	0	1
	Venezuela West: Estuario, Lago de Maracaibo	30	0	6	0	12	0	2	3	1	0	0	20.83	0	2	3	1	0	0	32.83	0	0	3	3	0	0	0	22.5	2	1	0	10.33	0	1	1	1	0	0	28	0	1	2	0	0	38.67	0	0	0	0
	Venezuela East: Golfo de Paria, Delta del Orinoco	31	5	59	5	12	6	33	26	4	0	0	20.41	8	27	31	3	0	0	32.42	2	2	15	49	1	0	0	22.65	9	12	2	10.7	0	3	12	7	1	0	28.26	9	9	5	0	0	37.83	1	3	6	11
	Brazil: Pará State, Salinopólis	32	0	11	1	12.08	0	8	4	0	0	0	20.33	0	10	2	0	0	0	32.17	0	0	5	6	1	0	0	22.67	2	10	0	10.83	0	1	10	1	0	0	28	0	2	9	1	0	38.92	0	0	0	2
	Brazil: Pará State, Curuça	33	0	4	0	12	0	2	2	0	0	0	20.5	0	1	4	0	0	0	32.8	0	0	1	3	0	0	0	22.75	1	3	0	10.75	0	0	4	0	0	0	28	0	1	3	0	0	38.75	0	0	0	1
	Brazil: Maranhão State, São Marcos	34	1	12	1	12	0	5	10	0	0	0	20.67	0	5	10	0	0	0	32.67	0	0	6	9	0	0	0	22.6	3	12	0	10.8	0	2	10	5	0	0	28.18	0	5	10	0	0	38.67	0	0	0	4
	Brazil: Maranhão State, Araçagy	35	1	12	1	12	0	8	6	0	0	0	20.43	0	12	2	0	0	0	32.14	0	0	6	8	0	0	0	22.57	5	8	1	10.71	0	1	8	5	0	0	28.29	0	3	10	1	0	38.86	0	0	0	2
	Brazil: Ceará State, Jericoacoará	36	0	19	1	12.05	0	15	5	0	0	0	20.25	0	14	5	1	0	0	32.35	0	1	6	13	0	0	0	22.6	2	18	0	10.9	0	1	14	5	0	0	28.2	0	4	15	1	0	38.85	0	0	2	2
[truncated: 25 more columns]
